# Supplementary material for: Online Extraction Followed by LC–MS/MS Analysis of Lipids in Natural Samples: A Proof-of-Concept Profiling Lecithin in Seeds
Source: Foods. 2023 Jan 7;12(2):281. doi: 10.3390/foods12020281 (PMC9858076; doi:10.3390/foods12020281)
Supplement: Supplementary file 1 [file foods-12-00281-s001.zip]

Archive with 1 entries (1 files):
- foods-2070148-supplementary.pdf
